# Supplementary material for: Trends in Hospitalization and Mortality for Influenza and Other Respiratory Viruses during the COVID-19 Pandemic in the United States
Source: Vaccines (Basel). 2023 Feb 10;11(2):412. doi: 10.3390/vaccines11020412 (PMC9966237; doi:10.3390/vaccines11020412)
Supplement: Supplementary file 1 [file vaccines-11-00412-s001.zip]

Archive with 1 entries (1 files):
- vaccines-2179418-supplementary.pdf
